# Supplementary material for: Whole-Genome DNA Methylation Profile of the Jewel Wasp (Nasonia vitripennis)
Source: G3 (Bethesda). 2013 Dec 30;4(3):383–8. doi: 10.1534/g3.113.008953 (PMC3962478; doi:10.1534/g3.113.008953)
Supplement: Supporting Information [file supp_g3.113.008953_TableS2.xlsx]

## Sheet: Top 20 pog table
Rank	Seq. Name	Seq. Description1	Seq. Length	#GOs	GOs1,2
1	NV21674-PA	---NA---	75	0	-
2	NV12835-PC	eukaryotic translation initiation factor 5a	160	9	F:translation initiation factor activity; P:translational initiation; F:translation elongation factor activity; P:translational frameshifting; P:peptidyl-lysine modification to hypusine; P:positive regulation of translational termination; F:ribosome binding; P:positive regulation of translational elongation; C:cytoplasm
3	NV12835-PA	eukaryotic translation initiation factor 5a	160	9	F:translation initiation factor activity; P:translational initiation; F:translation elongation factor activity; P:translational frameshifting; P:peptidyl-lysine modification to hypusine; P:positive regulation of translational termination; F:ribosome binding; P:positive regulation of translational elongation; C:cytoplasm
4	NV12835-PB	eukaryotic translation initiation factor 5a	160	9	F:translation initiation factor activity; P:translational initiation; F:translation elongation factor activity; P:translational frameshifting; P:peptidyl-lysine modification to hypusine; P:positive regulation of translational termination; F:ribosome binding; P:positive regulation of translational elongation; C:cytoplasm
5	NV10326-PA	---NA---	82	0	-
6	NV14078-PA	cysteine-rich pdz-binding	100	2	F:methyltransferase activity; P:methylation
7	NV23881-PA	---NA---	94	0	-
8	NV12080-PA	protein phosphatase 1 regulatory subunit 14b-like	127	3	C:cytoplasm; P:regulation of phosphorylation; F:protein phosphatase inhibitor activity
9	NV18118-PA	ornithine decarboxylase antizyme	121	2	P:negative regulation of catalytic activity; F:ornithine decarboxylase inhibitor activity
10	NV15491-PA	mitochondrial import inner membrane translocase subunit tim16	134	5	C:integral to membrane; P:embryonic development via the syncytial blastoderm; P:instar larval development; F:heat shock protein binding; P:spermatogenesis
11	NV14867-PA	longitudinals lacking	127	5	P:regulation of transcription from RNA polymerase II promoter; P:salivary gland morphogenesis; P:tracheal outgrowth, open tracheal system; P:chromatin silencing; C:nucleus
12	NV12600-PA	zinc c3hc4 type	122	2	F:metal ion binding; F:zinc ion binding
13	NV17630-PA	upf0562 protein c7orf55	102	0	-
14	NV15716-PA	ribosomal protein l31	124	3	C:ribosome; F:structural constituent of ribosome; P:translation
15	NV30486-PA	PREDICTED: hypothetical protein LOC100679747	76	0	-
16	NV14145-PA	dna-directed rna polymerase iii subunit rpc7-like	216	2	P:transcription, DNA-dependent; F:DNA-directed RNA polymerase activity
17	NV12795-PA	ap-1 complex subunit mu-1-like	422	5	P:synaptic vesicle coating; C:synaptic vesicle; C:clathrin adaptor complex; P:neurotransmitter secretion; P:intracellular protein transport
18	NV11037-PA	glutaredoxin-c4-like isoform 2	98	5	F:electron carrier activity; P:cell redox homeostasis; P:tRNA splicing, via endonucleolytic cleavage and ligation; F:protein disulfide oxidoreductase activity; F:tRNA-intron endonuclease activity
19	NV10438-PA	cg3595	174	19	C:unconventional myosin complex; P:regulation of tube length, open tracheal system; P:cellularization; F:calcium ion binding; P:formation of a compartment boundary; F:myosin heavy chain binding; P:establishment of planar polarity; P:cell elongation involved in imaginal disc-derived wing morphogenesis; P:regulation of actin cytoskeleton organization; C:spindle midzone; C:cleavage furrow; C:midbody…
20	NV15750-PA	diphosphoinositol polyphosphate phosphohydrolase 1-like	184	1	F:diphosphoinositol-polyphosphate diphosphatase activity
		1Gotz et. al., (2008). High-throughput functional annotation and data mining with the Blast2Go suite. Nucleic Acids Research, 36 (10), 3420-3435.
		2Biological process [P], molecular function [F], and Cellular component [C]: Ashburner M, Ball CA, Blake JA, Botstein D, Butler H, Cherry JM, Davis AP, Dolinski K, Dwight SS, Eppig JT, Harris MA, Hill DP, Issel-Tarver L, Kasarskis A, Lewis S, Matese JC, Richardson JE, Ringwald M, Rubin GM, Sherlock G (May 2000). "Gene ontology: tool for the unification of biology. The Gene Ontology Consortium". N…
