# Supplementary material for: Whole-Genome DNA Methylation Profile of the Jewel Wasp (Nasonia vitripennis)
Source: G3 (Bethesda). 2013 Dec 30;4(3):383–8. doi: 10.1534/g3.113.008953 (PMC3962478; doi:10.1534/g3.113.008953)
Supplement: Supporting Information [file supp_g3.113.008953_TableS3.xlsx]

## Sheet: Top 20 nos table
Rank	Seq. Name	Seq. Description1	Seq. Length	#GOs	GOs1,2
1	NV24953-PA	nuclear pore complex protein nup160 homolog	2015	0	-
2	NV22871-PA	leucine-rich repeat-containing protein 15-like	1392	4	F:metal ion binding; P:intracellular signal transduction; P:signal transduction; C:intracellular
3	NV18125-PA	esf1 homolog	1677	2	C:nucleus; F:nucleotide binding
4	NV11634-PA	target of rapamycin complex 2 subunit mapkap1-like	1647	2	F:kinase activity; P:phosphorylation
5	NV11765-PA	atp-dependent helicase brm-like	2220	5	F:ATP binding; F:helicase activity; C:nucleus; F:DNA binding; F:transferase activity
6	NV20551-PA	t-complex protein 1 subunit delta-like	71	9	P:protein folding; C:microtubule associated complex; C:chaperonin-containing T-complex; C:lipid particle; P:cytoplasmic microtubule organization; P:mitotic spindle organization; F:ATP binding; F:unfolded protein binding; F:ATPase activity, coupled
7	NV21944-PA	protein wnt-10a-like	752	10	F:RNA binding; F:nucleic acid binding; P:DNA integration; P:RNA-dependent DNA replication; F:zinc ion binding; F:RNA-directed DNA polymerase activity; F:DNA binding; F:aspartic-type endopeptidase activity; P:proteolysis; F:metal ion binding
8	NV12649-PA	general transcription factor iih subunit 3-like	296	4	F:general RNA polymerase II transcription factor activity; C:core TFIIH complex; P:regulation of transcription, DNA-dependent; P:DNA repair
9	NV17924-PA	zinc finger fyve domain-containing protein 26	1886	2	F:metal ion binding; F:zinc ion binding
10	NV17591-PA	atp-dependent dna helicase pif1- partial	1599	1	F:helicase activity
11	NV16482-PA	mitochondrial oxodicarboxylate carrier	318	6	F:tricarboxylate secondary active transmembrane transporter activity; F:binding; C:mitochondrial inner membrane; P:transmembrane transport; P:salivary gland cell autophagic cell death; C:integral to membrane
12	NV20764-PA	low quality protein: daz-associated protein 2-like	195	0	-
13	NV18909-PA	calreticulin	134	5	; P:protein folding; C:endoplasmic reticulum lumen; F:calcium ion binding; F:unfolded protein binding
14	NV18726-PA	poly polymerase gamma	686	4	P:RNA polyadenylation; F:RNA binding; F:polynucleotide adenylyltransferase activity; C:nucleus
15	NV13733-PA	serine threonine-protein phosphatase 2a catalytic subunit alpha isoform	511	38	P:regulation of protein autophosphorylation; P:mesoderm development; F:protein C-terminus binding; P:regulation of Wnt receptor signaling pathway; P:protein heterotrimerization; P:response to hydrogen peroxide; P:protein dephosphorylation; C:soluble fraction; P:second-messenger-mediated signaling; P:meiosis; C:protein phosphatase type 2A complex; F:metal ion binding; C:cytosol; P:regulation of ce…
16	NV10210-PA	protein virilizer-like	1992	2	F:binding; P:cell division
17	NV23174-PA	nucleoprotein tpr	2229	3	F:nucleic acid binding; C:nuclear pore; P:protein import into nucleus
18	NV25328-PA	upstream-binding protein 1-like	771	0	-
19	NV18787-PA	serum response factor	353	8	P:terminal branching, open tracheal system; P:terminal cell fate specification, open tracheal system; P:regulation of transcription, DNA-dependent; F:sequence-specific DNA binding; P:apposition of dorsal and ventral imaginal disc-derived wing surfaces; F:sequence-specific DNA binding transcription factor activity; C:nucleus; P:sleep
20	NV15194-PA	atp-dependent rna helicase dhx8	1230	7	F:RNA binding; F:ATP-dependent RNA helicase activity; C:precatalytic spliceosome; P:regulation of alternative nuclear mRNA splicing, via spliceosome; P:spermatid development; F:ATP binding; C:catalytic step 2 spliceosome
		1Gotz et. al., (2008). High-throughput functional annotation and data mining with the Blast2Go suite. Nucleic Acids Research, 36 (10), 3420-3435.
		2Biological process [P], molecular function [F], and Cellular component [C]: Ashburner M, Ball CA, Blake JA, Botstein D, Butler H, Cherry JM, Davis AP, Dolinski K, Dwight SS, Eppig JT, Harris MA, Hill DP, Issel-Tarver L, Kasarskis A, Lewis S, Matese JC, Richardson JE, Ringwald M, Rubin GM, Sherlock G (May 2000). "Gene ontology: tool for the unification of biology. The Gene Ontology Consortium". N…
